# Supplementary material for: Multivariate Analysis of Morpho-Physiological Traits Reveals Differential Drought Tolerance Potential of Bread Wheat Genotypes at the Seedling Stage
Source: Plants (Basel). 2021 Apr 27;10(5):879. doi: 10.3390/plants10050879 (PMC8145240; doi:10.3390/plants10050879)
Supplement: Supplementary file 1 [file plants-10-00879-s001.zip]

Archive with 1 entries (1 files):
- plants-1169460-supplementary.pdf
